# Supplementary material for: Identification of Genomic Regions Associated with Powdery Mildew Resistance in Watermelon through Genome-Wide Association Study
Source: Plants (Basel). 2024 Sep 27;13(19):2708. doi: 10.3390/plants13192708 (PMC11479075; doi:10.3390/plants13192708)
Supplement: Supplementary file 1 [file plants-13-02708-s001.zip]

Archive with 1 entries (1 files):
- plants-3224678-supplementary.pdf
